# Supplementary material for: TC-motifs at the TATA-box expected position in plant genes: a novel class of motifs involved in the transcription regulation
Source: BMC Genomics. 2010 Mar 12;11:166. doi: 10.1186/1471-2164-11-166 (PMC2842252; doi:10.1186/1471-2164-11-166)
Supplement: Additional file 1 — Effect on the score of an extension by pyrimidines of TC[-39,-26]-PLMs. First column, motifs that do not exhibit an increase in their SMS (in parentheses) when extended. Second column, motifs that, when extended exhibit an increase in their original SMS due to the generation of an other 6-base-long motif (underlined sequence) characterized by a higher SMS (underlined SMS). Note that the SMS of the 7- or 8-base-long motifs are all lower than the SMS of the underlined 6-base-long motifs. Third column, motifs that can be extended in 7- or 9-base-long motifs. Note that the two long extensions are made of three repeats of TCT. [file 1471-2164-11-166-S1.XLS]

## Sheet: Sheet1
No extension	Extensions leading to an other PLM generation	Extensions
CTCTTT (8.86)	TCTTTT (4.35): TCTCTTTT (5.89); 8.86	Short extensions:
CCCTTT (3.87)	CTTTTT (4.68): CTTTTTCT (5.79); 6.13	CTCTTC (11.26): CTCTTCT (13. 01)
CCTCTT (4.92)	CTTCCT (8): TTCTTCCT (9.38); 12.19	TTCTCT (9.24): TTCTCTC (10.84)
CCTTCT (5.66)	TCTTCC (8.28): TTCTTCCT (9.38); 12.19	TTCTCC (6.87): TTCTCCT (7.66)
CCTTTT (4.5)	TTCTTT (4.83): TTCTTTCT (5.5); 8.79
CTTTCT (8.79)	CTTCTC (10.31): TCTTCTC (12. 06); 12.15	Long extensions:
CTTTTC (4.59)		TTCTTC (12.19): TCTTCTTCT (18.94)
TCTTTC (7.7)		CTTCTT (12.49): TCTTCTTCT (18.94)
TTCCTT (4.44)
TCCTTT (4.42)
TTTTTC (6.13)
TTTTCC (3.52)
TTTCTC (10.28)
TCTTCT (12.15)
TCTCTT (11.27)
TTTCTT (6.29)
TTTTCT (6.22)
TCCTTC (5.46)
